# Supplementary material for: TP53/TAU axis regulates microtubule bundling to control alveolar stem cell–mediated regeneration
Source: J Clin Invest. 2026 Feb 5;136(7):e194762. doi: 10.1172/JCI194762 (PMC13038196; doi:10.1172/JCI194762)
Supplement: Supporting data values [file jci-136-194762-s198.xlsx]

## Sheet: Figure 1D
Figure 1D
	Cell Area (um2)												Cell Thicness (middle)											Cell Thicness (edge)
	Day 1			Day 5			Day 9						Day 1			Day 5			Day 9					Day 1			Day 5			Day 9
	M1	M2	M3	M1	M2	M3	M1	M2	M3				M1	M2	M3	M1	M2	M3	M1	M2	M3			M1	M2	M3	M1	M2	M3	M1	M2	M3
1	227.68	208.92	524.79	4432.72	3117.41	11554.2	19999.7	55078.3	12288.3				13.07	12.58	16.17	7.93	14.63	8.55	5.89	4.14	6.96			12.81	9.957	11.822	3.11	4.354	4.043	2.174	2.562	1.656
2	241.222	188.99	100.98	5378.75	1910.62	5763.8	17189.4	17350.9	11152.8				17.11	17.22	16.79	9.64	8,23	9.3	5.51	6.68	6.59			15.348	12.145	10.268	3.126	4.225	3.732	2.07	1.754	2.318
3	138.89	371.99	188.12	13765.5	18588.2	13648.8	10977.1	18420	19914.7				17.42	13.37	16.28	7.87	9.04	11.2	8.15	5.38	6.6			14.63	9.646	10.579	4.354	4.675	3.927	1.8	2.626	1.553
4	187.04	324.69	360.19	13483.8	11632.8	10638.5	16670.3	26229.5	14615.7				19.28	14.03	18.35	8.83	8.4	10.57	7.4	6.81	5.9			12.026	11.507	17.416	5.398	5.296	3.738	2.145	2.07	2.101
5	165.2	419.87	186.48	8973.27	14295.1	12398.1	16395.4	16292.3	12257.6				15.24	18.35	14.85	7.04	8.09	9.97	7.97	7.19	6.12			9.434	17.419	12.766	6.224	4.706	4.665	1.98	2.177	1.83
6	199.15	304.19	237.55	16299.9	29859.4		19097	11616	12211.6				17.73	14.62	20.84	8.14	5.04		5.8	6.68	5.86			11.235	13.066	13.373	5.796	5.811		1.929	3.11	2.564
7	100.3	247.32	278.75	12701.7	15562.1		10125.9	13532.2	10776.3				16.8	14.68	16.17	8.3	8.28		7.03	7.15	5.34			11.574	9.952	10.268	6.21	4.14		1.998	2.022	1.342
8	129.81	151.17	108.91	14059	4474.12		14215.8	7887	13294.2				12.75	13.18	14.2	9.74	8.7		7.12	6.67	6.96			6.538	8.42	10.925	6.224	5.796		1.851	2.073	2.112
9	191.12	307.38	166.46	11117.4	3754.43		24883	17943.3	16377.5				15.24	15.26	14.62	7.88	8.29		7.1	7.33	5.9			17.727	10.282	12.444	5.598	6.228		2.22	1.922	1.373
10	181.55	293.57	103.3	3032.17	8620.84		19855	13773.9	24045.6				18.04	12.15	17.11	9.52	9.95		5.84	6.6	7.45			15.343	14.62	10.903	4.222	5.598		1.665	2.174	1.739
11	343.2	178.93	125.54	6322.11	5545.9		17500	13807.6	15667.9				14.96	18.04	12.44	8.29	8.28		5.38	7.46	6.23			11.822	13.062	11.507	3.318	4.554		1.055	2.208	1.556
12	175.94	273.14	224.2	2040.56	18795.5		23486.4	10255.5	16477				16.48	16.8	14.32	9.94	5.21		7.27	5.98	6.99				9.957		4.972	4.354		1.035	1.967	2.069
13	185.03	181.16	89.66		7001.73		14166	8270.1	12021.7				14.62	15.24	11.97		9.02		6.68	7.05	6.85				10.889			4.043		1.382	2.245	1.449
14	268.11	241.71	164.91		3114.8		13051	14115.8	26342.2				21.46	17.11	13.39		9.95		5.8	7.06	6.77				8.11			5.015			2.484
15	271.01	215.56	371.02		15201.9		18269.3	11831.4	17073.6				18.7	13.37	17.94		10.58		5.56	5.92	6.82							4.675
average	200.35	260.573	215.391	9300.58	10765	10800.7	17058.8	17093.6	15634.4			average	16.5933	15.0667	15.696	8.59333	8.81857	9.918	6.56667	6.54	6.48933		average	12.5897	11.3594	12.0246	4.87933	4.898	4.021	1.79262	2.24243	1.82015
	\

## Sheet: Figure 1L
		Biological Replicates_ID	Technical Replicates_ID	track count number	total track count in each condition	average track count for each technical replicate	velocity_mean (um/min)	Average in technical replicates	Average in Biological replicates	lifetime_mean (s)	Average in technical replicates	Average in Biological replicates	Directionality Concentration (1：directed、0：random)	Average in technical replicates	Average in Biological repicates	mean_angle_deg	Straightness_mean	Average in technical replicates	Average in Biological replicates	angle_fluctuation_mean	Average in technical replicates	Average in Biological replicates
WT	Day 7	M1	24	6279	60850	3380.56	3.46249	3.02578	2.98964	13.2708	15.1581	12.4346	0.321919	0.360572	0.379766	-3.39419	0.728728	0.708631	0.379766	56.5915	51.792	48.8538
			33	7378			2.98855			23.3012			0.356266			-4.97137	0.613373			55.5047
			37	1052			2.30716			10.1179			0.402133			-0.567468	0.83155			44.9584
			38	5002			2.01686			21.4204			0.373069			1.46211	0.60954			49.3469
			39	2387			6.56986			11.6			0.181151			12.679	0.663553			74.1001
			44	2078			1.56059			14.9183			0.455891			8.59427	0.75497			37.506
			46	3808			2.27495			11.4782			0.433577			3.32223	0.758703			44.5363
		M2	1	3005			2.39165	2.53327		12.3303	10.8267		0.417591	0.427938		-8.82795	0.792915	0.813054		44.6252	43.1521
			3	2396			3.52507			8.16205			0.379306			-5.03631	0.882079			46.6525
			12	1108			3.00419			9.48727			0.36049			3.60115	0.858584			46.7779
			16	1365			3.07949			8.08833			0.415724			-6.05448	0.864953			47.0555
			18	3058			2.64967			8.9481			0.384886			0.232195	0.872304			43.9876
			19	5809			1.97094			13.6714			0.454686			-0.919549	0.747603			41.4344
			24	2876			1.11189			15.0995			0.582883			2.62145	0.672944			31.5313
		M3	2	5102			2.48676	3.40988		16.4243	11.3191		0.361002	0.350788		-1.63527	0.711501	0.791238		48.2901	51.6173
			3	1158			2.73765			7.49549			0.448105			1.54685	0.862501			42.7878
			6	2742			4.53804			11.1652			0.296676			-4.33551	0.803569			57.6736
			7	4247			3.87706			10.1914			0.29737			8.01947	0.787381			57.7178
	Day 14	M1	3	12475	126445	9726.54	3.20891	3.90778	4.18258	15.0064	15.86	16.456	0.333671	0.300834	0.271468	1.68237	0.705847	0.67009	0.642454	53.0723	59.2366	64.0215
			4	13482			4.25116			16.2753			0.304454			-2.75859	0.650637			61.7657
			10	11326			3.62272			17.0112			0.33276			-1.26228	0.666375			56.0465
			13	9940			3.90784			16.1003			0.284983			-4.95427	0.664992			61.4598
			14	10414			4.54826			14.9067			0.248301			-1.57123	0.662601			63.8389
		M2	4	9130			3.35161	4.49989		15.8165	17.3858		0.36146	0.248008		-1.72537	0.653358	0.633897		55.5487	66.5204
			5	6557			2.7784			20.1481			0.337103			3.80661	0.612036			54.809
			6	9432			3.71193			17.6756			0.258119			-1.5029	0.703463			59.6377
			7	1799			8.15762			15.9032			0.0353481			-41.0354	0.566732			96.0863
		M3	1	7509			2.46505	4.14008		16.4223	16.1223		0.275771	0.265562		2.65038	0.608965	0.623374		66.2579	66.3073
			2	17599			5.75276			19.0543			0.165961			-2.10922	0.585037			75.7817
			3	12553			5.63373			15.3749			0.199917			-0.342307	0.638122			72.3472
			4	4229			2.70878			13.6375			0.420599			-0.360372	0.661371			50.8424

## Sheet: Figure 3E
Figure 3E
	MT thick bundle cells/GFP positive cells (%)												Cell Thickness (um)
	NTCgRNA(Control)						MaptKOgRNA1						NTCgRNA(Control)			MaptKOgRNA1
	M1		M2		M3		M1		M2		M3		M1	M2	M3	M1	M2	M3
	Number of bundle+ cells	GFP+ cells	Number of bundle+ cells	GFP+ cells	Number of bundle+ cells	GFP+ cells	Number of bundle+ cells	GFP+ cells	Number of bundle+ cells	GFP+ cells	Number of bundle+ cells	GFP+ cells	5.72	5.58	4.13	6.12	7.56	6.25
1	8	9	11	13	5	6	0	6	2	8	1	5	5.8	5.81	6.28	6.4	8.08	7.61
2	9	12	6	8	8	9	3	9	3	7	3	8	2.69	5.59	6.07	6.05	10.72	7.44
3	4	10	10	12	8	11	2	18	2	13	1	4	5.39	6.63	6.68	7.29	7.44	6.71
4	9	10	8	10	9	10	2	12	2	8	2	9	3.57	6.52	6.55	6.32	6.31	8.54
5	3	6	11	14	6	7	2	11	2	7	3	11	6.51	6.57	6.78	5.88	8.79	7.37
total	33	47	46	57	36	43	9	56	11	43	10	37	5.59	6.46	5.63	9.05	9.03	7.27
Percentage	70.2128		80.7018		83.7209		16.0714		25.5814		27.027		4.66	6.02	5.87	6.32	7.75	8.18
Aerage	78.2118						22.8933						5.74	6.6	4.84	6.77	8.15	8.56
													2.9	5.43	4.68	6.52	8.79	7.04
													6.05	5.46	4.81	7.69	5.58	8.56
													5.96	5.58	6.11	8.48	6.45	7.07
													5.22	5.5	4.34	8.37	6.16	8.37
													5.43	4.94	4.64	6.75	7.29	9.02
													5.28	6.23	4.65	6.19	6.19	8.13
												average in technical replicates	5.10067	5.928	5.47067	6.94667	7.61933	7.74133
												average in biological replicates	5.49978			7.43578

## Sheet: Figure 3I
Figure 3I
	MT thick bundle cells/GFP positive cells (%)													Cell Area (um2)						Cell Thickness (um)
	control						mMaptOE							NTC(Control)			MaptOE			NTC(Control)			MaptOE
	M1		M2		M3		M1		M2		M3			M1	M2	M3	M1	M2	M3	M1	M2	M3	M1	M2	M3
	Number of bundle+ cells	GFP+ cells	Number of bundle+ cells	GFP+ cells	Number of bundle+ cells	GFP+ cells	Number of bundle+ cells	GFP+ cells	Number of bundle+ cells	GFP+ cells	Number of bundle+ cells	GFP+ cells	1	6298.94	12428.3	6417.17	4775.16	15107.4	570.56	5.72	5.58	4.13	8.06	10.23	11.82
1	6	7	5	9	9	10	1	7	0	6	0	7	2	20840.3	10583.5	6275.16	641.61	12107	8370.33	5.8	5.81	6.28	11.32	7.9	7.16
2	5	7	4	8	8	11	0	10	0	8	0	9	3	18953.9	10414.5	11858.5	4333	1369	488.54	2.69	5.59	6.07	13.95	9.61	9.51
3	6	11	5	6	7	9	2	7	0	9	0	8	4	15111.9	29915.2	29187.6	8852.9	2526.4	599.77	5.39	6.63	6.68	10.17	7.91	12.77
4	7	10	6	9	4	9	0	11	0	9	0	5	5	15386.3	18872.8	14470	2708.53	3415.32	586.23	3.57	6.52	6.55	11.12	7.04	8.23
5	9	10	6	9	8	12	0	10	0	7	0	6	6	14954.6	11656.1	10466	1262.08	643.42	4425.37	6.51	6.57	6.78	19.69	12.84	8.97
total	33	45	26	39	34	51	3	45	0	39	0	35	7	27989.7	9059.08	13587.4	10697.4	1414.86	1460.87	5.59	6.46	5.63	13.78	6.82	7.18
Percentage	73.3333		66.6667		66.6777				0		0		8	8749.64	17859.3	15972.4	2271.51	1070.58	405.45	4.66	6.02	5.87	6.97	7.22	7.21
Aerage	68.8926						0						9	11884.9	32676.8	15968.1	12564	1299.68	997.58	5.74	6.6	4.84	9.32	9.46	10.15
													10	26664.4	10412.2	10157.9	6739.2	599.8	1035.01	2.9	5.43	4.68	9.29	10.71	6.84
													11	11447.7	6823.78	17342.8	4303.2	1128.3	381.56	6.05	5.46	4.81	16.82	12.86	7.47
													12	36155.3	10306.8	16267.8	12366.6	8970.74	453.91	5.96	5.58	6.11	7.78	12.09	6.35
													13	11940.7	10539.4	11580.1	671.11	12904	5953.27	5.22	5.5	4.34	7.65	9.97	6.29
													14	16007.9	11674.2	18719.2	15312.8	521.65	3049.13	5.43	4.94	4.64	7.87	12.57	6.63
													15	13515.7	14679.7	9316.81	8387.94	758.4	12435	5.28	6.23	4.65	7.26	9.62	12.7
													average in technical replicates	17060.1	14526.8	13839.1	6392.47	4255.77	2747.51	5.10067	5.928	5.47067	10.7367	9.79	8.61867
													average in biological replicates	15142			4465.25			5.49978			9.71511

## Sheet: Figure 4C
Figure 4C
	Cell Thickness (um)							Cell thickness (percentage of the cells)
	NTCgRNA(Control)			MaptKOgRNA1				NTCgRNA(Control)									MaptKOgRNA1
	M1	M2	M3	M1	M2	M3		thin < 6 um			6 um <medium <13 um			thick > 13 um			thin < 6 um			6 um <medium <13 um			thick > 13 um
1	7.95294	2.98494	6.1272	13.0741	32.292	1.32894	biological replicates	number	total number	percentage	number	total number	percentage	number	total number	percentage	number	total number	percentage	number	total number	percentage	number	total number	percentage
2	2.03688	3.15882	4.14	9.108	8.7768	18.63	M1	20	23	86.9565	3	23	13.0435	0	23	0	6	13	46.1538	3	13	23.0769	4	13	30.7692
3	1.70568	2.8152	3.6432	5.7132	5.9616	12.9168	M2	21	23	91.3043	2	23	8.69565	0	23	0	9	18	50	6	18	33.3333	3	18	16.6667
4	2.07	2.61648	3.28716	4.347	14.7425	13.455	M3	10	13	76.9231	3	13	23.0769	0	13	0	11	23	47.8261	2	23	8.69565	10	23	43.4783
5	2.69928	3.51486	2.4012	13.5792	1.86714	17.1396	average in bioklogical replicates			85.0613			14.9387			0			47.9933			21.702			30.3047
6	5.382	10.1016	1.5939	6.3342	3.3948	8.95482
7	12.42	2.98494	3.66804	7.2864	5.2992	1.863
8	3.312	4.14	7.3692	2.61648	4.81068	2.3184
9	1.46556	8.9424	5.589	24.9021	3.8502	5.1336
10	2.1528	3.65148	4.45878	18.423	29.0628	1.9044
11	3.8502	2.61648	11.6748	5.0922	10.4742	28.7068
12	7.7004	3.312	3.23748	3.0636	10.6025	15.1276
13	2.4012	5.4648	1.9872	1.863	12.5856	39.7606
14	3.2292	3.2292	1.863		1.86714	20.7497
15	1.5732	1.9044	3.6432		12.0474	23.7098
16	2.484	1.17162	1.85058		10.8468	5.4648
17	4.0572	2.1114	7.6176		1.863	16.7256
18	5.9202	5.2992	3.51486		2.3184	1.863
19	9.1494	3.36168	2.5668			2.3598
20	2.6289	2.5668	4.0572			1.9044
21	2.61648	4.761	2.484			2.3184
22	2.3184	1.863	2.4012			2.5668
23	3.2292	2.8152				20.3274
average in technical replicates	4.01544	3.7125	4.05344	8.87712	9.59238	11.5317
average in biological replicates	3.92713			10.0004
normalized by the average of control	1.02249	0.945348	1.03216	2.26046	2.4426	2.93642

## Sheet: Figure 4F
Figure 4E
	Biological replicates	Technical replicates	lung tissue area (%)	αSMA+area percentage (%)	αSMA coverage (%)	Average in technical replicates (%)	Average in Biological Replicates (%)
Control (AAV5-NTCgRNA1)	mouse 1	Image 1	25.73	12.04	46.7936	58.8465	58.7075
		Image 2	31.07	19.45	62.6006
		Image 3	45.96	30.86	67.1453
	mouse 2	Image 1	22.62	15.02	66.4014	59.2837
		Image 2	33.01	17.22	52.166
	mouse 3	Image 1	36.35	21.41	58.8996	57.9924
		Image 2	29.71	16.96	57.0852
Mapt gRNAA (AAV5-MmMaptKOgRNA1)	mouse 1	Image 1	33.12	29.04	87.6812	75.9685	79.497
		Image 2	30.78	23.9	77.6478
		Image 3	32.68	20.45	62.5765
	mouse 2	Image 1	40.61	29.31	72.1743	75.809
		Image 2	32.35	25.7	79.4436
	mouse 3	Image 1	31.74	27.64	87.0825	86.7135
		Image 2	33.32	28.77	86.3445

## Sheet: Figure 4G
	number of GFP	number of SFN+GFP+	%SFN in GFP+
Control 1
image 1	27	6	22.2222
image 2	38	8	21.0526
image 3	45	9	20
		Average	21.0916
Control 2
image 1	46	12	26.087
image 2	46	7	15.2174
image 3	48	8	16.6667
		average	19.3237
Control 3
image 1	42	7	16.6667
image 2	37	5	13.5135
image 3	46	10	21.7391
		Average	17.3064
MAPT gRNA mouse 1
image 1	28	14	50
image 2	18	9	50
image 3	11	5	45.4545
		Average	48.4848
MAPT gRNA mouse 2
image 1	11	5	45.4545
image 2	24	9	37.5
image 3	16	6	37.5
		Average	40.1515
MAPT gRNA mouse 3
image 1	10	4	40
image 2	20	9	45
image 3	12	4	33.3333
		Average	39.4444

## Sheet: Figure 4H
	number of GFP	number of LGALS3+GFP+	%LGALS3+ in GFP+
Control 1
image 1	39	17	43.5897
image 2	40	18	45
image 3	44	20	45.4545
		Average	44.6814
Control 2
image 1	34	14	41.1765
image 2	46	20	43.4783
image 3	48	18	37.5
		Average	40.7182
Control 3
image 1
image 2	120	42	35
image 3	80	29	36.25
	23	12	52.1739
		Average	41.1413
MAPT gRNA mouse 1
image 1	16	2	12.5
image 2	17	3	17.6471
image 3	13	3	23.0769
		Average	17.7413
MAPT gRNA mouse 2
image 1	12	3	25
image 2	8	1	12.5
image 3	15	2	13.3333
		Average	16.9444
MAPT gRNA mouse 3
image 1	12	2	16.6667
image 2	13	2	15.3846
image 3	9	1	11.1111
		Average	14.3875

## Sheet: Figure 5F
TP53cKO	Day 7	M1	1	2873	105972	6233.65	2.11253	2.15637	3.16137	18.3371	17.446	17.7699	0.32404	0.38834	0.321805	3.6657	0.736338	0.696732	0.702342	47.6995	46.869	52.743
			3	3386			2.04103			13.8152			0.457703			3.45284	0.695791			44.8034
			4	1214			2.32479			14.6355			0.34786			0.167251	0.739347			48.3274
			5	3603			1.75244			22.8116			0.498941			-3.64157	0.669345			40.1771
			6	2172			2.09448			15.0847			0.411193			15.2074	0.713168			45.1385
			7	4047			2.61295			19.9919			0.290304			-2.99595	0.626402			55.0683
		M2	2	9492			5.43065	4.56839		17.1238	18.3548		0.164117	0.224029		-0.679057	0.659742	0.70653		71.2848	62.4355
			4	14057			5.99961			20.2601			0.18989			-5.94327	0.686588			68.4182
			5	5446			3.62953			19.9473			0.288428			-2.88186	0.675757			57.9874
			6	2553			3.21379			16.0879			0.253681			-10.2184	0.804033			52.0518
		M3	0	2937			1.34815	2.75935		19.0695	17.5089		0.407194	0.353046		-0.0730109	0.679511	0.703763		38.0295	48.9244
			1	3334			1.24515			16.2554			0.560117			1.64278	0.644224			34.4487
			2	7875			2.79634			12.724			0.268722			-3.25667	0.82825			51.4541
			5	12773			3.9647			25.6552			0.249739			-4.02909	0.658193			59.6974
			7	8693			2.32936			13.051			0.334496			7.44219	0.738484			50.0596
			8	6939			1.40297			16.9286			0.466752			6.27477	0.719451			37.0725
			16	14578			6.22876			18.8783			0.184304			7.48963	0.658229			71.7087
	Day 14	M1	0	2738	90317	6021.13	2.7482	2.6478	2.78721	10.7721	15.305	15.0778	0.41688	0.355256	0.367987	0.49376	0.797003	0.719072	0.703684	46.2712	50.1842	52.0739
			1	2197			2.45495			14.0407			0.381339			-8.73948	0.754405			45.9359
			2	9957			2.64779			19.5316			0.361516			0.93196	0.644246			52.1553
			4	4650			2.33236			13.9626			0.344896			1.26548	0.727464			48.9663
			5	5816			3.0557			18.2179			0.27165			8.71087	0.672244			57.5923
		M2	0	5472			3.2153	2.63725		15.3545	14.872		0.348877	0.415714		2.09493	0.713177	0.677629		54.8022	50.0775
			1	4794			2.4908			15.3619			0.402028			-3.90155	0.667349			50.0067
			2	4594			2.21627			11.2355			0.499462			-7.11869	0.700719			45.032
			3	1774			2.1425			10.045			0.512983			0.484824	0.712429			42.4977
			4	11274			3.12139			22.3631			0.315218			-1.3322	0.594471			58.0489
		M3	0	8016			3.3004	3.07657		15.6238	15.0565		0.339356	0.332992		3.60863	0.65163	0.714352		57.7004	55.9599
			2	9901			3.53215			11.1367			0.428757			6.39807	0.640137			64.8585
			3	5132			3.28028			20.2419			0.317895			-2.89649	0.72303			55.3075
			4	8879			3.13688			11.4785			0.269969			-11.6872	0.813162			54.1019
			5	5123			2.13315			16.8018			0.308982			17.6725	0.743797			47.8314

## Sheet: Figure 5G
Figure 5G				Average in technical replicates	Average in biological eplicates	Average of biological replicates
Trp53-/-;SftpcCREERT2	M1	1	13.4702	16.2661	18.2332	19.2558
			19.0619
		2	17.4232	17.3928
			20.4799
			16.836
			14.8322
		3	33.4519	21.0406
			29.8542
			12.972
			21.5915
			18.8411
			9.53304
	M2	1	24.2894	25.1301	23.6961
			30.1199
			12.9334
			33.178
		2	18.5927	22.262
			20.3026
			24.6185
			20.8863
			26.91
	M3	1	12.9459	14.0462	15.8381
			15.1466
		2	11.3714	12.4046
			13.9038
			17.7102
			6.63312
		3	29.0959	21.4231
			13.3998
			21.7736
		4	20.8835	15.4785
			13.1473
			12.4048
	M1	1	1.60908	3.33822	3.01762	2.79518
			5.06736
		2	3.33684	3.13708
			3.15882
			3.81708
			2.2356
		3	2.07	2.57756
			1.863
			4.2228
			1.9458
			2.78622
	M2	1	1.30824	2.24284	2.63304
			2.37636
			1.76778
			3.519
		2	2.23146	2.99012
			2.78622
			1.70568
			5.2371
		3	3.33684	2.66616
			2.61648
			2.43432
			2.61648
			2.32668
	M3	1	1.9872	2.34324	2.73488
			2.3598
			2.1942
			1.242
			1.5732
			2.5668
			3.2292
			3.312
			2.1528
			2.8152
		2	4.347	3.12653
			3.6846
			4.2228
			2.07
			1.30824

[truncated: 6 more sheets: Figure S4D, Figure S6C, Figure S6F, Figure S6G, Figure S6H, Figure S5E]
